# Supplementary material for: Activation and Inhibition of Human Matrix Metalloproteinase-9 (MMP9) by HOCl, Myeloperoxidase and Chloramines
Source: Antioxidants (Basel). 2022 Aug 20;11(8):1616. doi: 10.3390/antiox11081616 (PMC9405048; doi:10.3390/antiox11081616)
Supplement: Supplementary file 1 [file antioxidants-11-01616-s001.zip]

Archive with 1 entries (1 files):
- antioxidants-1857873-supplementary.pdf
